# Supplementary material for: Enhanced Aluminum-Ion Storage Properties of N-Doped Titanium Dioxide Electrode in Aqueous Aluminum-Ion Batteries
Source: Nanomaterials (Basel). 2024 Mar 5;14(5):472. doi: 10.3390/nano14050472 (PMC10934241; doi:10.3390/nano14050472)
Supplement: Supplementary file 1 [file nanomaterials-14-00472-s001.zip]

Archive with 1 entries (1 files):
- nanomaterials-2792672-supplementary.pdf
